# Supplementary material for: Rare disease in Malaysia: Challenges and solutions
Source: PLoS One. 2020 Apr 2;15(4):e0230850. doi: 10.1371/journal.pone.0230850 (PMC7117672; doi:10.1371/journal.pone.0230850)
Supplement: S1 Data — (XLSX) [file pone.0230850.s001.xlsx]

## Sheet: Group of rare disease
	LIST GROUP OF RARE DISEASE (adopted from WHO rare disease - given by Ministry of Health)
Number	Group code	Disease group	No. of patients	No. of patients treated	Treatment (medicines)	Percentage (patient on treatment)
1	28	Congenital syndromes
2	8	Disorders of energy metabolism
3	14	Lysosomal disorders
4	1	Urea cycle disorders and inherited hyperammonaemias
5	25	Disorders affecting bone, cartilage and connective tissue
6	19	Neurology disorders
7	3	Disorders of the metabolism of amino acids not classified as organic acidurias
8	2	Organic acidurias
9	24	Muscle disorders
10	17	Disorders in the metabolism of vitamins and (non-protein) cofactors
11	6	Disorders of carbohydrate metabolism
12	16	Disorders of neurotransmitter metabolism
13	26	Haemtaological and immunological disorders
14	15	Peroxisomal disorders
15	9	Disorders in the metabolism of purines, pyrimidines and nucleotides
16	20	Pulmonary disorders
17	21	Gastrointestinal and hepatological disorders
18	18	Disorders in the metabolism of trace elements and metals
19	27	Endocrine disorders
20	23	Dermatology disorders
21	22	Renal disorders
22	11	Disorders of porphyrin and haem metabolism
23	7	Disorders of fatty acid and ketone body metabolism
24	12	Disorders of lipid and lipoprotein metabolism
25	10	Disorders of the metabolism of sterols
26	4	Disorders of amino acid transport
27	13	Congenital disorders of glycosylation and other disorders of protein modification
28	5	Other disorders of amino acid and protein metabolism

## Sheet: Type of rare disease
	TYPE OF RARE DISEASE (adopted from WHO rare disease - given by Ministry of Health)
								#REF!
	Code	Type of rare disease	No. of patients	No. of patients treated	Treatment (medicines)	Percentage
1	28.03	Marfan syndrome
2	28.24	Prader-Willi syndrome
3	25.02	Osteogenesis imperfecta
4	8.07	Mitochondrial encephalomyopathy lactic acidosis and stroke-like episodes (MELAS)
5	14.02	MPS II, Hunter disease
6	1.08	Citrullinemia type 2 (citrin deficiency)
7	3.01	Maple syrup urine disease
8	8.13	Leigh syndrome cause by mutations of nuclear genes
9	6.16	Glycogen storage disease type 1a
10	24.01	Duchenne muscular dystrophy
11	26.03	Haemophilia A
12	2.03	Methylmalonic aciduria
13	15.05	X-linked adrenoleukodystrophy
14	14.07	MPS IVA, Morquio A disease
15	16.02	Aromatic L-amino acid decarboxylase deficiency
16	25.01	Achondroplasia
17	1.05	Argininosuccinic aciduria
18	2.04	Isovaleric aciduria
19	14.37	Pompe disease, GSD type II
20	1.04	Citrullinaemia type 1
21	3.13	Nonketotic hyperglycinaemia
22	28.07	Noonan syndrome
23	2.02	Propionic aciduria
24	19.11	Neurofibromatosis type I
25	19.09	Tuberous sclerosis
26	25.09	Craniosynostosis
27	1.03	Ornithine transcarbamylase deficeincy
28	2.01	Glutaric aciduria type 1
29	8.08	Myoclonic epilepsy associated with ragged red fibres (MERRF)
30	9.07	Lesch-nyhan syndrome
31	16.07	6-Pyruvoyl-tetrahydropterin synthase deficiency
32	17.15	Pyridoxine-dependent seizures
33	3.02	Phenylalanine hydroxylase deficiency (classical phenylketonuria
34	14.01	MPS I, Hurler, Scheie disease
35	14.09	MPS VI, Maroteaux-Lamy diseae
36	17.13	Biotinidase deficiency
37	18.01	Menkes syndrome
38	21.03	Alagile syndrome
39	19.07	Spinal muscular atrophy
40	20.01	Cystic fibrosis
41	27.1	Congenital adrenal hyperplasia
42	1.01	Carbamylphosphate synthetase I deficiency
43	1.06	Argininaemia
44	3.03	Tyrosinaemia type I
45	17.1	Combined defect in adenosylcobalamin and methylcobalamin synthesis-cblC
46	19.01	Multiple sclerosis
47	22.01	Barter's syndrome
48	28.22	Angelman syndrome
49	28.23	DiGeorge's syndrome
50	16.01	Tyrosine hydroxylase deficiency
51	19.02	Amyotrophic lateral sclerosis (ALS)
52	19.05	Friedreich ataxia
53	19.08	Spinocerebellar ataxia
54	24.08	Limb-girdle muscular dystrophy
55	28.02	Beckwith wiedermann syndrome
56	28.04	Russel silver syndrome
57	28.17	Fragile X syndrome
58	8.06	Chronic progressive external ophthalmoplegia (CPEO)
59	8.12	Sporadic leigh syndrome caused by mutations of mtDNA
60	14.2	Gaucher disease
61	14.26	Nieman-pick disease type C
62	19.06	Rett syndrome
63	24.04	Facioscapulohumeral muscular dystrophy
64	25.05	Spondyloepiphyseal dysplasia
65	28.19	Cardiofaciocutaneous syndrome
66	3.09	Cystathionine beta-synthase deficiency (classical homocystinuria)
67	8.01	Pyruvate dehydrogenase complex deficiency
68	8.11	Maternally inherited leigh syndrome (MILS)
69	8.2	Complex I deficiency
70	8.23	Complex IV deficiency
71	11.06	Acute intermittent porphyria
72	17.04	Disorder of cobalamin absorption due to intrinsic factor deficiency
73	17.2	Molybdenum cofactor deficiency
74	24.06	Becker muscular dystrophy
75	26.04	Haemophilia B
76	28.28	Williams syndrome
77	6.18	Glycogen storage disease type III
78	8.05	Kearns sayre syndrome
79	17.17	Hypophosphatasia
80	19.19	Myotonia dystrophica
81	20.03	Hereditary hemorrhagic telangiectasia
82	21.01	Progressive intrahepatic cholestasis (PFIC)
83	23.03	Ectodermal dysplasias
84	23.05	Incontinentia pigmenti
85	25.03	Ehlers-Danlos syndrome
86	1.09	Hyperinsulinemic hypoglycemia and hyperammonemia caused by acitvating mutations in GLUD1 gene
87	1.11	Unspecified hyperammonaemia
88	2.11	3-Hydroxy-3-methylglutaric aciduria
89	6.17	Glycogen storage disease type 1b
90	8.09	Neuropathy ataxia and retinitis pigmentosa (NARP)
91	8.1	Leber hereditary optic neuropathy (LHON)
92	8.24	Combined respiratory chain deficiency
93	8.25	Ethylmalonic encephalopathy (ETHE1)
94	9.11	Aicardi-goutieres syndrome (AGS)
95	12.01	Familial hypercholesterolaemia
96	17.03	Methylenetetrahydrofolate reductase deficiency
97	19.17	Charcot Marie Tooth disease
98	25.06	Polyostotic fibrous dysplasia (McCune-Albright syndrome)
99	26.09	Wiskot-Aldrich syndrome
100	28.14	Sotos syndrome
101	28.27	Rubinstein-Taybi syndrome
102	2.13	L-2-hydroxyglutaric aciduria
103	6.01	Classical galactosaemia
104	6.12	Glucose/galactose malabsorption
105	7.01	Carnitine transporter deficiency
106	7.1	Multiple acyl-CoA dehydrogenase deficiency
107	8.14	Mitochondrial DNA depletion syndromes
108	8.15	Multiple mtDNA deletion syndromes
109	8.21	Complex II deficiency
110	10.09	Disorders of bile acid biosynthesis
111	12.03	Familial hypertriglyceridaemia
112	14.03	MPS IIIA, Sanfilippo A disease
113	14.23	Fabry disease
114	14.28	CLN2, Jansky-Bielschowsky disease
115	18.06	Primary hypomagnesaemia
116	19.03	Ataxia telangiectasia
117	19.04	Huntington disease
118	24.02	Nemaline Rod Myopathy
119	25.07	Osteopetrosis
120	26.01	Glanzmann thrombasthenia
121	28.12	Kabuki syndrome
122	28.15	Treacher collins syndrome
123	2.09	Methylglutaconic aciduria type IV
124	2.16	Methylmalonate semialdehyde dehydrogenase deficiency
125	3.14	Ornithine aminotransferase deficiency (Gyrate atrophy of retina and choroidae)
126	3.15	Hyperprolinaemia type I (Proline osidase deficiency)
127	4.01	Lysinuric protein intolerance
128	6.03	Hereditary fructose intolerance
129	6.21	Glycogen storage disease type VI
130	7.06	Medium - chain acyl CoA dehydrogenase deficiency
131	7.07	Short - chain acyl CoA dehydrogenase deficiency
132	7.11	Succinyl-CoA:3-Oxoacid-CoA transferase (SCOT) deficiency
133	8.03	Fumarase deficiency
134	9.02	Adenylosuccinate lyase deficiency
135	10.04	Congenital hemidysplasia with ichtyosiform erythroderma and limb defects
136	13.01	Phosphomannomutase 2 deficiency
137	14.04	MPS IIIB, Sanfilippo B disease
138	14.13	Fucosidosis
139	14.19	GM2 - gangliosidosis
140	14.21	Krabbe disease
141	14.22	Metachromatic leukodystrophy
142	14.25	Nieman-pick disease type A or B
143	14.32	Mucolipidosis II, I-cell disease
144	15.01	Zellweger spectrum disorder
145	15.02	Rhizomelic chondrodysplasia punctata type 1
146	16.04	Succinic semialdehyde dehydrogenase deficiency
147	17.06	Defect in adenosylcobalamin synthesis-cbl A
148	18.02	Wilson disease
149	19.12	Neurofibromatosis type II
150	19.14	Hereditary spastic paraplegia
151	19.15	Joubert syndrome
152	20.02	Primary Pulmonary Hypertension(PPH)
153	20.04	Asphyxiating thoracic dystrophy
154	24.03	Schwartz Jampel syndrome
155	24.05	Myotubular myopathy
156	24.07	Freeman sheldon syndrome
157	25.04	Cleidocraninal dysplasia
158	26.07	Congenital hyper IgE syndrome
159	26.08	X-linked agammaglobulinaemia [Bruton]
160	26.1	Severe combined immunodeficiency
161	27.04	Bardet-Biedl syndrome
162	28.05	Larsen syndrome
163	28.09	Multiple pterygium syndrome
164	28.1	Cornelia de Lange syndrome
165	28.18	Nail-Patella syndrome
166	28.2	Peters-plus syndrome
167	28.25	WAGR syndrome (Wilms' tumor-Aniridia-Genitourinary anomaies-mental retardation)
168	28.26	Miller Dieker syndrome
169	1.02	N-Acetylglutamate synthetase deficiency
170	1.07	Hyperammonemia hyperornithinaemia homocitrulinuria (HHH) syndrome
171	1.1	Other disorders of the urea cycle
172	2.05	Methylcrotonyl glucinuria
173	2.06	Methylglutaconic aciduria type I
174	2.07	Methylglutaconic aciduria type II
175	2.08	Methylglutaconic aciduria type III
176	2.1	Methylglutaconic aciduria type V
177	2.12	2-Methyl-3-hydroxybutyric aciduria
178	2.14	D-2-hydroxyglutaric aciduria
179	2.15	3-Hydroxyisobutyric aciduria
180	3.04	Tyrosinaemia type II
181	3.05	Alkaptonuria
182	3.06	Methionine adenosyltransferase I/III deficiency
183	3.07	Glycine N-methyltransferase deficiency
184	3.08	S-adenosylhomocysteine hydrolase deficiency
185	3.1	Isolated sulfite oxidase deficiency
186	3.11	Methionine synthase deficiency -cb1G
187	3.12	Phosphoglycerate dehydrogenase deficiency (serine deficiency disorders)
188	3.16	Hyperprolinaemia type II (∆1-Pyrroline -5-carboxylase dehydrogenase deficiency)
189	3.17	Hyperprolinaemia (∆1-Pyrroline -5-carboxylase synthase deficiency)
190	3.18	Glutamine synthetase deficiency
191	4.02	Cystinuria
192	4.03	Lowe syndrome
193	5.01	Oxoprolinuria (5-oxoprolinase deficiency)
194	5.02	Gamma-glutamylcysteine synthetase deficiency
195	5.03	Glutathione synthetase deficiency
196	5.04	Prolidase deficiency
197	6.02	Galactokinase deficiency
198	6.04	Ribose-5-phosphate isomerase deficiency
199	6.05	Transaldolase deficiency
200	6.06	Glycerol kinase deficiency
201	6.07	Complex glycerol kinase deficiency due to contigous gene deletion
202	6.08	Primary hyperoxaluria type I
203	6.09	Primary hyperoxaluria type II
204	6.1	Glucose transporter I deficiency (blood-brain barrier)
205	6.11	Glucose transporter 2 deficiency
206	6.13	Fructose-1,6-bisphosphatase deficiency
207	6.14	Pyruvate carboxylase deficiency
208	6.15	Phosphoenolpyruvate carboxykinase deficiency
209	6.19	Glycogen storage disease type IV
210	6.2	Glycogen storage disease type V
211	6.22	Glycogen storage disease type VII
212	6.23	Glycogen storage disease type IX
213	6.24	Glycogen storage disease type 0
214	7.02	Carnitine palmitoyltransferase I (CPTI) deficiency
215	7.03	Carnitine acylcarnitine translocase deficiency
216	7.04	Carnitine palmitoyltransferase II (CPTII) deficiency
217	7.05	Very long - chain acyl CoA dehydrogenase deficiency
218	7.08	Mitochondrial trifunctional protein deficiency
219	7.09	3-alpha-hydroxyacyl-CoA dehydrogenase deficiency
220	7.12	Malonyl CoA decarboxylase deficiency
221	8.02	2-Oxoglutarate dehydrogenase deficiency
222	8.04	Pearson syndrome
223	8.16	Ubiquinone (CoQ10) deficiency
224	8.17	Mitochondrial protein translation defects
225	8.18	Leukoencephalopathy with brainstem and spinal condinvolvement and lactate elevation LBSL (DARS2)
226	8.19	Pontocerebellar hypoplasia type 6 (RARS2)
227	8.22	Complex III deficiency
228	8.26	Creatine transporter deficiency
229	8.27	Guanidinoacetate methyltransferase deficiency
230	8.28	Arginine: glycine amidinotransferase deficiency
231	9.01	Familial juvenile hyperuricaemic nephropathy
232	9.03	Adenosine deaminase deficiency
233	9.04	Purine nucleoside phosphorylase [PNP] deficiency
234	9.05	Deoxyguanosine kinase deficiency
235	9.06	Myoadenylate deaminase deficiency
236	9.08	Thymidine phosphorylase deficiency
237	9.09	Thymidine kinase 2 deficiency
238	9.1	Dihydropyrimidine dehydrogenase deficiency
239	9.12	RNASET2-deficient cystic leukoencephalopathy
240	10.01	Mevalonate kinase deficiency
241	10.02	Smith-Lemli-opitz syndrome
242	10.03	X-linked dominant chondrodysplasia punctata 2
243	10.05	Desmosterolosis
244	10.06	Lathosterolosis
245	10.07	Greenberg skeletal dysplasia
246	10.08	Cerebrotendinous xanthomatosis
247	11.01	Erythropoietic porphyria
248	11.02	Porphyria cutanea tarda
249	11.03	X-linked dominant protoporphyria
250	11.04	Variegate porphyria
251	11.05	Congenital erythropoietic porphyria
252	11.07	Hereditary coproporphyria
253	11.08	Acute hepatic porphyria
254	12.02	Familial chylomicronaemia
255	12.04	Familial dysbetalipoproteinaemia
256	12.05	Familial abetalipoproteinaemia
257	12.06	Familial hypobetalipoproteinaemia
258	12.07	Sjøgren- Larsson syndrome
259	13.02	Phosphomannose isomerase deficiency
260	14.05	MPS IIIC, Sanfilippo C disease
261	14.06	MPS IIID, SanfilippoD disease
262	14.08	MPS IVB, Morquio B disease
263	14.1	MPS VII, Sly disease
264	14.11	MPS IX
265	14.12	Aspartyglycosaminuria
266	14.14	Alpha-D - mannosidosis
267	14.15	Beta - D - mannosidosis
268	14.16	Schindler disease
269	14.17	Sialidosis
270	14.18	GM1 - gangliosidosis
271	14.24	Farber disease
272	14.27	CLN1, Santavuori-haltia disease
273	14.29	CLN3, Batten Spielmeyer-Vogt disease
274	14.3	Cystinosis
275	14.31	Salla disease/infantile sialic acid storage disease
276	14.33	Mucolipidosis III, Pseudo-Hurler polydystrophy
277	14.34	Mucolipidosis IV
278	14.35	Multiple sulphatase deficiency
279	14.36	Wolman/cholesterol ester storage disease
280	14.38	Sialuria
281	14.39	Danon disease
282	14.4	Galactosialidosis
283	14.41	Pycnodysostosis
284	14.42	Hermansky-Pudlak Syndrome
285	15.03	Rhizomelic chondrodysplasia punctata type 2
286	15.04	Rhizomelic chondrodysplasia punctata type 3
287	15.06	Peroxisomal acyl-CoA oxidase 1 deficiency
288	15.07	Peroxisomal D-bifunctional protein deficiency
289	15.08	Sterol carrier protein deficiency
290	15.09	Alpha-methylacyl-CoA racemase deficiency
291	15.1	Refsum disease
292	15.11	Primary hyperoxaluria type I
293	16.03	Dopamine beta-hydroxylase deficiency
294	16.05	GABA transaminase deficiency
295	16.06	Guanosine 5 triphosphate cyclohydrolase I deficiency
296	16.08	Sepiapterin reductase deficiency
297	16.09	Quinoid dihydropteridine reductase deficiency
298	16.1	Pterin 4 carbinolamine dehydratase deficiency
299	17.01	Hereditary folate malabsorption
300	17.02	Cerebral folate deficiency due to FOLR1 deficiency
301	17.05	Haptocorrin deficiency
302	17.07	Defect in adenosylcobalamin synthesis-cbl B
303	17.08	Defect in adenosylcobalamin synthesis-cblD-MMA
304	17.09	Defect in methylcobalamin synthesis-cblD-HC
305	17.11	Combined defect in adenosylcobalamin and methylcobalamin synthesis-cblD
306	17.12	Combined defect in adenosylcobalamin and methylcobalamin synthesis-cblF
307	17.14	Holocarboxylase synthetase deficiency
308	17.16	Pyridoxamine 5´-oxidase deficiency
309	17.18	Biotin-responsive basal ganglia disease
310	17.19	Thiamine-responsive megaloblastic anemia syndrome
311	17.21	Pantothenate kinases deficiency
312	18.03	Hereditary haemochromatosis
313	18.04	Neonatal haemochromatosis
314	18.05	Acrodermatitis enteropathica
315	19.1	Congenital insensitivity to pain with anhidrosis (CIPA)
316	19.13	Alexander disease
317	19.16	Pelizaeus-Merzbacher disease
318	19.18	Pantothenate Kinase Associated Neurodegeneration (PKAN)
319	21.02	α1-Antitrypsin deficiency
320	22.02	Autosomal recessive polycystic kidney disease
321	23.01	Hereditary epidermolysis
322	23.02	Congenital ichthyosis
323	23.04	Dyskeratosis congenita
324	23.06	Netherton syndrome
325	23.07	Xeroderma pigmentosum
326	25.08	Chondroectodermal dysplasia
327	26.02	Paroxysmal nocturnal hemoglobinuria
328	26.05	Primary thrombophilia
329	26.06	Chronic primary granulomatous disease
330	26.11	Complement deficiency
331	26.12	Hyper-IgM syndrome
332	27.01	Pseudohypoparathyroidism
333	27.02	X-linked hypophosphatemic rickets
334	27.03	Laron syndrome (Laron Dwarfism)
335	27.05	Alstrom syndrome
336	27.06	Persistent hyperinsulinemic hypoglycemia of infancy (PHHI)
337	27.07	Wolfram syndrome (DIDMOAD)
338	27.08	Campomelic dysplasia with autosomal sex reversal
339	27.09	Congenital adrenal hypoplasia
340	27.11	Kallmann syndrome
341	28.01	Aarskog-Scott syndrome
342	28.06	Mowat-Wilson syndrome
343	28.08	Fraser syndrome
344	28.11	Hallerman-Streiff syndrome
345	28.13	Oto-Palato-Digital syndrome
346	28.16	Robinow syndrome
347	28.21	Nager syndrome
348	28.29	Von Hippel-Lindau disease
349	28.3	Cockayne syndrome
350	28.31	Hutchinson gilford progeria syndrome
351	28.32	Tricho-hepato-enteric syndrome
